# Supplementary material for: The first step is recognizing there is a problem: a methodology for adjusting for variability in disease severity when estimating clinician performance
Source: BMC Med Res Methodol. 2022 Mar 16;22:69. doi: 10.1186/s12874-022-01543-7 (PMC8924737; doi:10.1186/s12874-022-01543-7)
Supplement: Supplementary file 1 — Additional file 1. [file 12874_2022_1543_MOESM1_ESM.zip]

Archive with 3 entries (3 files):
- Additional FileR3.docx
- Supp Figure 1 FINALR3.tif
- Supp Figure 2 FINALR3.tif
